# Supplementary material for: Suppression of intrahepatic cholangiocarcinoma cell growth by SKI via upregulation of the CDK inhibitor p21
Source: FEBS Open Bio. 2022 Sep 26;12(12):2122–35. doi: 10.1002/2211-5463.13489 (PMC9714377; doi:10.1002/2211-5463.13489)
Supplement: Supplementary file 5 — Table S1. Sample information. [file FEB4-12-2122-s007.xlsx]

## Sheet: TABLE_S1
TABLE S1. Sample information
Microarray sample No.		Title	Microarray samples: source; method		Characteristics					Tumor marker samples: source; method
For microRNA	For mRNA									Serum; CLEIA		Serum; CLIA
					Histology of tumor tissue		Age	Sex		DCP (mAU/mL)		CEA (ng/mL)	CA19–9 (IU/mL)	AFP (ng/mL)
1	1	Case 1 CC-T	Tumor tissue; hepatic sub-segmentectomy		Cholangiocarcinoma		63	M		NA		NA
2	3	Case 2 YCC-T	Tumor tissue; more than hepatic bi-segmentectomy				34	M
3	1	Case 3 CC-T					73	M
4	1	Case 4 CC-T					76	F
5	1	Case 5 CC-T					71	M
6	1	Case 6 CC-T					68	M
7	3	Case 7 YCC-T					39	M
8	3	Case 8 YCC-T					31	M
9	1	Case 9 CC-T	Tumor tissue; extrahepatic bile duct resection				73	F
10	3	Case 10 YCC-T					48	M
11	2	Case 1 CC-NT	Liver tissue, including bile duct; after resection, separated into tumor and non-tumor areas and collected a non-tumor sample away from the separated line.				63	M
12	4	Case 2 YCC-NT					34	M
13	2	Case 3 CC-NT					73	M
14	2	Case 4 CC-NT					76	F
15	2	Case 5 CC-NT					71	M
16	2	Case 6 CC-NT					68	M
17	4	Case 7 YCC-NT					39	M
18	4	Case 8 YCC-NT					31	M
19	2	Case 9 CC-NT	Bile duct tissue; after resection, separated into tumor and non-tumor areas and collected a non-tumor sample away from the separated line.				73	F
20	4	Case 10 YCC-NT					48	M
21	5	Case 11 HCC-T	Tumor tissue; partial hepatectomy		Hepatocellular carcinoma		66	M
22	5	Case 12 HCC-T					66	M
23	5	Case 13 HCC-T					68	F
24	5	Case 14 HCC-T					62	M
25	5	Case 15 HCC-T					63	M
26	5	Case 16 HCC-T	Tumor tissue; hepatic sub-segmentectomy				71	M
27	5	Case 17 HCC-T	Tumor tissue; more than hepatic bi-segmentectomy				66	F
28	5	Case 18 HCC-T					75	M
29	5	Case 19 HCC-T					71	M
30	5	Case 20 HCC-T					75	M
31	6	Case 11 HCC-NT	Liver tissue; after resection, separated into tumor and non-tumor areas and collected a non-tumor sample away from the separated line.				66	M
32	6	Case 12 HCC-NT					66	M
33	6	Case 13 HCC-NT					68	F
34	6	Case 14 HCC-NT					62	M
35	6	Case 15 HCC-NT					63	M
36	6	Case 16 HCC-NT					71	M
37	6	Case 17 HCC-NT					66	F
38	6	Case 18 HCC-NT					75	M
39	6	Case 19 HCC-NT					71	M
40	6	Case 20 HCC-NT					75	M
41	7	Case 21 Be-T	Tumor tissue; partial hepatectomy		Inflammatory pseudotumor of liver	Benign	65	F
42	7	Case 22 Be-T			Angiomyolipoma of liver		55	F
43	7	Case 23 Be-T	Tumor tissue; cholecystectomy plus hepatic segmentectomy		Adenomyomatous hyperplasia of gallbladder		76	M
44	7	Case 24 Be-T	Tumor tissue; more than hepatic bi-segmentectomy		Focal nodular hyperplasia of liver		75	F
45	8	Case 21 Be-NT	Liver tissue; after resection, separated into tumor and non-tumor areas and collected a non-tumor sample away from the separated line.		Inflammatory pseudotumor of liver		65	F
46	8	Case 22 Be-NT			Angiomyolipoma of liver		55	F
47	8	Case 23 Be-NT			Adenomyomatous hyperplasia of gallbladder		76	M
48	8	Case 24 Be-NT			Focal nodular hyperplasia of liver		75	F
49	NA	Case 1 CC-exosome	Serum; *extracted by exosome enrichment reagent		Cholangiocarcinoma		63	M		19		2.3	5	4.7
50		Case 2 YCC-exosome					34	M		29		4	44	5.7
51		Case 3 CC-exosome					73	M		NA		1.8	14	2.4
52		Case 4 CC-exosome					76	F		17		2	5	3.8
53		Case 5 CC-exosome					71	M		14		3.9	2810	3.1
54		Case 6 CC-exosome					68	M		13		6.6	11	3.2
55		Case 7 YCC-exosome					39	M		21		1.5	105	4.6
56		Case 8 YCC-exosome					31	M		25		2.1	501	7.5
57		Case 9 CC-exosome					73	F		11		2.5	114	4.6
58		Case 10 YCC-exosome					48	M		30		2.4	12	5.2
59		Case 11 HCC-exosome			Hepatocellular carcinoma		66	M		1721		4.7	73	3465.3
60		Case 12 HCC-exosome					66	M		42		10.3	6	10.4
61		Case 13 HCC-exosome					68	F		92		NA	NA	179.6
62		Case 14 HCC-exosome					62	M		55		3.3	11	20
63		Case 15 HCC-exosome					63	M		251		18	5	41.7
64		Case 16 HCC-exosome					71	M		33		NA	8	4.5
65		Case 17 HCC-exosome					66	F		9384		4.7	NA	5706.1
66		Case 18 HCC-exosome					75	M		764		NA	NA	5.9
67		Case 19 HCC-exosome					71	M		53		2	10	2.9
68		Case 20 HCC-exosome					75	M		17867		1.8	9	28.4
69		Case 21 Be-exosome			Inflammatory pseudotumor of liver	Benign	65	F		13		1.9	77	<2.0
70		Case 22 Be-exosome			Angiomyolipoma of liver		55	F		16		3	26	2.1
71		Case 23 Be-exosome			Adenomyomatous hyperplasia of gallbladder		76	M		26		4.8	13	4.5
72		Case 24 Be-exosome			Focal nodular hyperplasia of liver		75	F		14		1	4	4.1
*Exoquick exosome precipitation solution (System Biosciences, Palo Alto, CA, USA). CC, cholangiocarcinoma; YCC, cholangiocarcinoma of young individuals (younger than 40 years); HCC, hepatocellular carcinoma; Be, benign hepatobiliary tumor; T, tumor; NT, non-tumor; CLEIA, chemiluminescent enzyme immunoassay; CLIA, chemiluminescent immunoassay; DCP, des-γ-carboxy prothrombin; CEA, carcinoembryonic …
