# Supplementary material for: Suppression of intrahepatic cholangiocarcinoma cell growth by SKI via upregulation of the CDK inhibitor p21
Source: FEBS Open Bio. 2022 Sep 26;12(12):2122–35. doi: 10.1002/2211-5463.13489 (PMC9714377; doi:10.1002/2211-5463.13489)
Supplement: Supplementary file 6 — Table S2. 24 human microRNAs with differential expression among hepatobiliary tumors and their target mRNAs. [file FEB4-12-2122-s002.xlsx]

## Sheet: TABLE_S2
TABLE S2. 24 human microRNAs with differential expression among hepatobiliary tumors and their target mRNAs
Principal component analysis			Target database and article search: 115 gene symbols for mRNAs targeted by microRNAs
*Human microRNAs (miRNAs)	Adjusted P-value		mRNAs reported in #experimental science	Human mRNAs that satisfy target databases, §context+ score ≤ −0.4 and target score ≥ 60	Articles about digestive cancers associated with single or double underlined genes
miRNA-4745-5p	1.87E−28			PPP1R1B;HDGF;MCU;APOBEC3H;KCNAB2;CACNA1G
miRNA-5100	7.82E−30			SPO11;AZIN1;RAB1A;ZFAND6
miRNA-3648	2.18E−44			LPL;SKI;UPF1;APC2;FOXD3	Pancreatic cancer [19]
miRNA-204-3p	0.000129588			BAIAP2L1;OSBPL7;TP73;NR3C1;CACNA1C
miRNA-7975	2.47E−62			ATXN3;MPP2;ZFAND5;PICALM;ODC1
miRNA-6729-5p	0.00558455		C3 APOC3		Biliary adenocarcinoma [20] Hepatoma [21]
miRNA-762	2.51E−06			ZNF672;SNX19;KIF24;GPRIN1;GRIN1;5WARS;LY6G5C
miRNA-3665	1.50E−05		MT1A		Hepatoma [22]
miRNA-5787	3.02E−10			KCNJ15;QPCTL;RAB11B;HNF4A;GNAI2;DTNA	Hepatocellular carcinoma [23]
miRNA-1260b	1.23E−07			MSTO1;ATG16L1;ATG16L1;SCAMP5;RASSF8
miRNA-4787-5p	1.10E−09			SURF4;ZNF385A;PDLIM5;CDK2AP1;PLK4
miRNA-6090	0.00287323			ZCCHC17;SENP1;TFDP2;CDK14;STARD13
miRNA-7704	1.27E−10			LEF1;PCDHGC3;GNG3;GNAO1;EEF1A2;SPSB1;MNT;PCDHGA2
miRNA-4466	0.00400325			SFTPB;SYDE1
miRNA-4286	7.94E−18			M6PR;DAG1;IKZF1;RALA;PLEKHB2	Hepatocellular carcinoma [24]
miRNA-4488	5.24E−05			MEN1;ZNF385A;BSG;PRKCQ;CLASP1
miRNA-7977	1.85E−57			M6PR;FDFT1;ARF5;CD44;ST6GALNAC6;PHF17;NFATC4	Hepatocellular carcinoma [25]
miRNA-3960	5.14E−57			GNAI2;TFAP2A;FOXP4;ZNF423;SLC12A5;PCDHA1;PCDHA6;NUDT4;ARRB1
miRNA-4454	3.61E−60			BAG5;WDR72;LRRC38;TRPV6;MOCS3;NIPSNAP3A;NUDT21
miRNA-6869-5p	3.02E−10		TTR		Pancreatic cancer [26]
miRNA-638	0.00300259			DACT3;MMAB;CCNG2
miRNA-4497	2.70E−32			SDCBP;CIDEC;NEIL2;STAU2;GNAL;TBC1D14
miRNA-4508	0.000276855			SURF4;DNM1L;BRE;ADD1;SLC43A3	Hepatocellular carcinoma [27]
miRNA-6089	2.59E−06		FGG		Hepatocellular carcinoma [28]
*With differential expression among hepatobiliary tumors according to R code in https://github.com/tagtag/CCA/blob/main/sample.R. #http://mirtarbase.mbc.nctu.edu.tw/. §https://www.targetscan.org/vert_80/ (version 7) and http://www.mirdb.org (version 5). Double underlined 5 genes were selected as digestive cancers other than cholangiocarcinoma in Fig. 1A.
