# Supplementary material for: Suppression of intrahepatic cholangiocarcinoma cell growth by SKI via upregulation of the CDK inhibitor p21
Source: FEBS Open Bio. 2022 Sep 26;12(12):2122–35. doi: 10.1002/2211-5463.13489 (PMC9714377; doi:10.1002/2211-5463.13489)
Supplement: Supplementary file 7 — Table S3. 141 human mRNAs with differential expression among hepatobiliary tumors selected by principal component analysis. [file FEB4-12-2122-s005.xlsx]

## Sheet: TABLE_S3
TABLE S3. 141 human mRNAs with differential expression among hepatobiliary tumors selected by principal component analysis
Accession No.	Gene name	Abbreviation	Adjusted P-value
NM_130786	alpha-1-B glycoprotein	A1BG	0.000117734
NM_001101	actin beta	ACTB	0.000226923
NM_014272	ADAM metallopeptidase with thrombospondin type 1 motif 7	ADAMTS7	3.99715e-20
NM_000669	alcohol dehydrogenase 1C (class I), gamma polypeptide	ADH1C	2.58498e-10
NM_000670	alcohol dehydrogenase 4 (class II), pi polypeptide	ADH4	0.000255177
NM_000029	angiotensinogen	AGT	2.88753e-32
NM_000030	alanine--glyoxylate and serine--pyruvate aminotransferase	AGXT	0.00249746
NM_001622	alpha 2-HS glycoprotein	AHSG	2.20638e-31
NM_000477	albumin	ALB	0
NM_000035	aldolase, fructose-bisphosphate B	ALDOB	2.10506e-76
NM_001633	alpha-1-microglobulin/bikunin precursor	AMBP	1.62076e-46
NM_001002244	anaphase promoting complex subunit 11	ANAPC11	1.20449e-05
NM_000039	apolipoprotein A1	APOA1	1.71836e-39
NM_001643	apolipoprotein A2	APOA2	0
NM_001645	apolipoprotein C1	APOC1	5.20041e-94
NM_000040	apolipoprotein C3	APOC3	2.91728e-75
NM_001302688	apolipoprotein E	APOE	0
NM_000042	apolipoprotein H	APOH	4.67013e-302
NM_019101	apolipoprotein M	APOM	0.00203977
NM_020682	arsenite methyltransferase	AS3MT	1.11993e-22
NM_000050	argininosuccinate synthase 1	ASS1	1.47453e-06
NM_006886	ATP synthase F1 subunit epsilon	ATP5F1E	0.000656288
NM_004327	BCR activator of RhoGEF and GTPase	BCR	0.00660755
NM_001145033	chromosome 11 open reading frame 96	C11orf96	0.00288421
NM_001733	complement C1r	C1R	8.60012e-23
NM_001734	complement C1s	C1S	3.46123e-12
NM_000064	complement C3	C3	2.81855e-14
NM_001002029	complement C4B (Chido blood group)	C4B	0.000508902
NM_001164479	chromosome 5 open reading frame 63	C5orf63	4.40407e-07
NM_004343	calreticulin	CALR	0.00153184
NM_012232	caveolae associated protein 1	CAVIN1	1.66757e-06
NM_000071	cystathionine beta-synthase	CBS	0.00323097
NM_001012506	coiled-coil domain containing 66	CCDC66	0.000268314
NM_006889	CD86 molecule	CD86	7.87263e-190
NM_001025195	carboxylesterase 1	CES1	5.86303e-251
NM_001710	complement factor B	CFB	0.000367719
NM_000186	complement factor H	CFH	3.69496e-12
NM_030582	collagen type XVIII alpha 1 chain	COL18A1	0.000581251
NM_001875	carbamoyl-phosphate synthase 1	CPS1	2.26006e-10
NM_000784	cytochrome P450 family 27 subfamily A member 1	CYP27A1	4.86569e-05
NM_000767	cytochrome P450 family 2 subfamily B member 6	CYP2B6	1.0327e-07
NM_017781	cytochrome P450 family 2 subfamily W member 1	CYP2W1	3.31699e-42
NM_016286	dicarbonyl and L-xylulose reductase	DCXR	1.93944e-05
NM_001278302	diablo IAP-binding mitochondrial protein	DIABLO	0.000449172
NM_001288739	dynamin 1	DNM1	0.00109477
NM_018281	enoyl-CoA hydratase domain containing 2	ECHDC2	0.000206588
NM_005801	eukaryotic translation initiation factor 1	EIF1	9.19921e-16
NM_014285	exosome component 2	EXOSC2	1.20771e-25
NM_000505	coagulation factor XII	F12	2.74872e-09
NM_000506	coagulation factor II, thrombin	F2	1.08523e-10
NM_001443	fatty acid binding protein 1	FABP1	9.74039e-49
NM_021871	fibrinogen alpha chain	FGA	0.00644975
NM_005141	fibrinogen beta chain	FGB	5.52654e-11
NM_000509	fibrinogen gamma chain	FGG	1.9075e-63
NM_201553	fibrinogen like 1	FGL1	2.56467e-20
NM_001012426	forkhead box P4	FOXP4	0.00719566
NM_000146	ferritin light chain	FTL	0.00158095
NM_000150	fucosyltransferase 6	FUT6	1.76538e-38
NM_000583	GC vitamin D binding protein	GC	4.46288e-13
NM_001033045	G protein-coupled receptor 155	GPR155	2.68806e-46
NM_001004334	G protein-coupled receptor 179	GPR179	9.07392e-28
NM_007264	G protein-coupled receptor 182	GPR182	8.13056e-24
NM_021175	hepcidin antimicrobial peptide	HAMP	7.83744e-12
NM_001194	hyperpolarization activated cyclic nucleotide gated potassium and sodium channel 2	HCN2	0.000607367
NM_005516	major histocompatibility complex, class I, E	HLA-E	1.08604e-13
NM_005143	haptoglobin	HP	0
NM_020995	haptoglobin-related protein	HPR	0
NM_000412	histidine rich glycoprotein	HRG	1.91856e-26
NM_172002	HscB mitochondrial iron-sulfur cluster cochaperone	HSCB	2.19531e-16
NM_001178126	immunoglobulin lambda like polypeptide 5	IGLL5	1.22141e-10
NM_002215	inter-alpha-trypsin inhibitor heavy chain 1	ITIH1	5.21402e-06
NM_002217	inter-alpha-trypsin inhibitor heavy chain 3	ITIH3	5.17552e-10
NM_002218	inter-alpha-trypsin inhibitor heavy chain 4	ITIH4	4.00282e-125
NM_000893	kininogen 1	KNG1	4.49801e-16
NM_002276	keratin 19	KRT19	0.000381549
NM_178352	late cornified envelope 1D	LCE1D	2.04632e-05
NM_024512	leucine rich repeat containing 2	LRRC2	1.14318e-06
NM_030885	microtubule associated protein 4	MAP4	5.2337e-13
NM_000429	methionine adenosyltransferase 1A	MAT1A	1.41631e-14
NM_016065	mitochondrial ribosomal protein S16	MRPS16	0.000238661
NM_020998	macrophage stimulating 1	MST1	4.3165e-05
NM_005946	metallothionein 1A	MT1A	0.000268314
NM_005947	metallothionein 1B	MT1B	3.37511e-05
NM_175617	metallothionein 1E	MT1E	3.58188e-07
NM_005953	metallothionein 2A	MT2A	2.16537e-70
NM_001190470	MT-RNR2 like 2 (pseudogene)	MTRNR2L2	5.80514e-22
NM_001190487	MT-RNR2 like 6 (pseudogene)	MTRNR2L6	1.67783e-15
NM_033375	myosin IC	MYO1C	0.00284428
NM_006169	nicotinamide N-methyltransferase	NNMT	0.00238779
NM_001135865	nuclear pore complex interacting protein family member B5	NPIPB5	5.88869e-14
NM_000607	orosomucoid 1	ORM1	3.16613e-127
NM_000608	orosomucoid 2	ORM2	3.27945e-57
NM_000918	prolyl 4-hydroxylase subunit beta	P4HB	4.91235e-25
NM_002591	phosphoenolpyruvate carboxykinase 1	PCK1	0.00275258
NM_024895	PDZ domain containing 7	PDZD7	3.26765e-06
NM_002567	phosphatidylethanolamine binding protein 1	PEBP1	1.47097e-18
NM_000301	plasminogen	PLG	2.11193e-27
NM_014931	protein phosphatase 6 regulatory subunit 1	PPP6R1	1.24108e-36
NM_005975	protein tyrosine kinase 6	PTK6	9.54685e-37
NM_002824	parathymosin	PTMS	5.76347e-05
NM_213589	Ras association (RalGDS/AF-6) and pleckstrin homology domains 1	RAPH1	7.04269e-11
NM_006744	retinol binding protein 4	RBP4	1.98525e-135
NM_001029874	RAB15 effector protein	REP15	0.00280344
NM_001160223	ring finger protein 170	RNF170	2.62239e-06
NM_013347	replication protein A4	RPA4	1.75267e-16
NM_000981	ribosomal protein L19	RPL19	4.45634e-15
NM_000978	ribosomal protein L23	RPL23	4.56805e-08
NM_000984	ribosomal protein L23a	RPL23A	0.00517396
NM_000999	ribosomal protein L38	RPL38	7.86893e-10
NM_022551	ribosomal protein S18	RPS18	1.12755e-08
NM_002952	ribosomal protein S2	RPS2	5.34212e-05
NM_001031	ribosomal protein S28	RPS28	2.61907e-07
NM_000331	serum amyloid A1	SAA1	1.44337e-06
NM_030754	serum amyloid A2	SAA2	4.84035e-14
NM_005505	scavenger receptor class B member 1	SCARB1	0.000485619
NM_001093726	selenoprotein P	SELENOP	0.000659292
NM_001002236	serpin family A member 1	SERPINA1	5.56486e-112
NM_001085	serpin family A member 3	SERPINA3	8.2695e-10
NM_000488	serpin family C member 1	SERPINC1	1.89681e-21
NM_213606	solute carrier family 16 member 12	SLC16A12	3.94516e-20
NM_012254	solute carrier family 27 member 5	SLC27A5	6.27166e-14
NM_001001479	solute carrier family 35 member E4	SLC35E4	1.05196e-16
NM_001040125	solute carrier family 66 member 1	SLC66A1	1.88427e-53
NM_003072	SWI/SNF related, matrix associated, actin dependent regulator of chromatin, subfamily a, member 4	SMARCA4	1.96057e-188
NM_000454	superoxide dismutase 1	SOD1	2.42196e-06
NM_015001	spen family transcriptional repressor	SPEN	2.72818e-235
NM_018711	SV2 related protein	SVOP	7.00355e-11
NM_001063	transferrin	TF	4.60167e-19
NM_003217	transmembrane BAX inhibitor motif containing 6	TMBIM6	1.02256e-05
NM_001080495	trinucleotide repeat containing 18	TNRC18	8.51926e-09
NM_013432	tonsoku like, DNA repair protein	TONSL	2.79866e-28
NM_012467	tryptase gamma 1	TPSG1	1.8292e-06
NM_018128	TSR1 ribosome maturation factor	TSR1	2.35212e-37
NM_003312	thiosulfate sulfurtransferase	TST	3.15749e-13
NM_000371	transthyretin	TTR	1.21865e-292
NM_001113756	thymidine phosphorylase	TYMP	0.000960563
NM_001075	UDP glucuronosyltransferase family 2 member B10	UGT2B10	1.37679e-10
NM_014402	ubiquinol-cytochrome c reductase complex III subunit VII	UQCRQ	6.82856e-11
NM_020857	VPS18 core subunit of CORVET and HOPS complexes	VPS18	1.35885e-282
NM_001195605	zinc finger protein 865	ZNF865	1.64438e-73
NM_001098411	G antigen 2B	GAGE2B	7.39069e-05
